# Supplementary material for: Molecular Thermal Motion Modulated Room-Temperature Phosphorescence for Multilevel Encryption
Source: Research (Wash D C). 2022 Jul 23;2022:9782713. doi: 10.34133/2022/9782713 (PMC9351586; doi:10.34133/2022/9782713)
Supplement: Supplementary Materials — Table S1: preparation conditions of different host-guest & matrix doping systems. Table S2: predicted and actually measured melting points of guests, hosts, and host-guest systems. Figure S1: the chemical structural formulas of the guests and hosts of doping systems. Photos of the host-guest doping RTP materials and host-guest & silica-OH materials, before and after heating for 30 minutes at a certain temperature under UV light irradiation and after the UV irradiation. Figure S2: trends of relative RTP intensity of host-guest doping RTP systems after heating for 5-30 minutes at a certain temperature. Figure S3: photos of the host-guest & silica-OR materials before and after heating for 30 minutes at a certain temperature under UV light irradiation and after the UV irradiation. Figure S4: effect investigation of the matrix on the thermal response. Figure S5: thermal response of TPB/TPA & silica-OH (80°C) and NA/DCB & silica-OH (90°C) with different mass ratios in 30 min. Figure S6: thermal response of TPB/TPA & silica-OR (80°C) with different mass ratios (1 : 1, 1 : 5, and 1 : 10) in 30 min. Figure S7: thermal response of TPB/TPA & silica-OH (1 : 5, 80°C) and NA/DCB & silica-OH (1 : 5, 90°C) in different mesh sizes (60-100, 300-400, and 500-800) in 30 min. Figure S8: trends of relative phosphorescence intensity of host-guest, host-guest & silica-OR, and host-guest & silica-OH materials after heating for 30 minutes at a certain temperature. Figure S9-S12: trends of relative phosphorescence intensity of TPB/TPA & silica-OR and TPB/TPA & silica-OH materials, 2,3-NA/PCP & silica-OR and 2,3-NA/PCP & silica-OH materials, NA/DCB & silica-OR and NA/DCB & silica-OH materials, and NA/ABDO & silica-OR and NA/ABDO & silica-OH materials after heating for 30 minutes at different temperatures. Figure S13-S16: trends of relative fluorescence (FL) intensity of TPB/TPA systems, 2,3-NA/PCP systems, NA/DCB systems, and NA/ABDO systems after heating for 30 minutes at different temperatur [file 9782713.f1.zip]

Archive with 2 entries (2 files):
- Chemical Structural Formulas in Figure 1c and Figure 3b.cdx
- Supporting Information.docx
